# Supplementary material for: Concurrent Validity and Reliability of Inertial Sensor-Based Wearables for Quantifying Spatial–Temporal Gait Parameters After Stroke: A Systematic Review
Source: Brain Sci. 2026 Jun 24;16(7):662. doi: 10.3390/brainsci16070662 (PMC13407008; doi:10.3390/brainsci16070662)
Supplement: Supplementary file 1 [file brainsci-16-00662-s001.zip]

Archive with 5 entries (4 files):
- brainsci-4338071-supplementary/
- brainsci-4338071-supplementary/S1. PRISMA checklist.pdf
- brainsci-4338071-supplementary/S2. Full search strategies.pdf
- brainsci-4338071-supplementary/S3. Review Database.xlsx
- brainsci-4338071-supplementary/S4. Quality and Risk of Bias Analyses.xlsx
