# Supplementary material for: Concurrent Validity and Reliability of Inertial Sensor-Based Wearables for Quantifying Spatial–Temporal Gait Parameters After Stroke: A Systematic Review
Source: Brain Sci. 2026 Jun 24;16(7):662. doi: 10.3390/brainsci16070662 (PMC13407008; doi:10.3390/brainsci16070662)
Supplement: Supplementary file 1 [file brainsci-16-00662-s001.zip › brainsci-4338071-supplementary/S3. Review Database.xlsx]

## Sheet: General information
Authors (Year)	Age (years)	n	Sex	Post-stroke phase	Gait speed (m/s)	FAC	Paretic side	Assistive device use (%)
				(time since stroke)
Contreras et al., (2024)	52.3 ± 26.7	15	2 F	N/A	0.86 ± 0.17 m/s (without AD)	N/A	N/A	N/A
			13 M		0.49 ± 0.18 m/s (with AD)
De Miguel-Fernández et al., (2023)	58.5 ± 10.9	6	2 F	Chronic	0.34–1.14 m/s	2–4	6 L	83.3% (Cane: 4, AFO: 3)
			4 M	(10.2 ± 11 years)
Desai et al., (2023)	51.6 ± 12.7	23	10 F	Chronic	0.40 ± 0.20 m/s	3–5	11 L	N/A
			13 M	(97 ± 66 months)			12 R
Ensink et al., (2023)	61 ± 11	10	3 F	N/A	Median 0.62 m/s	3–5	4 L	N/A
			7 M		(0.14–1.73 m/s)		6 R
Hendriks et al., (2022)	69 ± 9	11	5 F	N/A	0.73 ± 0.30 m/s (10MWT)	2–5	5 L	N/A
			6 M		0.51 ± 0.16 m/s (spontaneous)		6 R
Huber et al., (2022)	63.1 ± 12.4	20	7 F	Chronic	Median 1.34 m/s	3–5	9 L	0
			13 M	(76 months)	(IQR 0.77–1.47; range 0.38–1.77)		11 R
Lefeber et al., (2019)	67	25	12 F	Subacute	0.70 ± 0.22 m/s (paretic)	2026-04-03	N/A	AD: 56% (Cane: 12%, Crutches: 16%, AFO: 4%, Rollator: 20%, Walker: 4%)
			13 M	84.4 ± 41.7 days	0.76 ± 0.23 m/s (non-paretic)
Lanotte et al., (2024)	62.3 ± 14.3	39	17 F	Acute-Subacute	0.03–2.00 m/s	N/A	16 L	N/A
			22 M	(17 ± 11.9 days)			23 R
Marsan et al., (2026)	61	14	N/A	Chronic	0.80 ± 0.21 m/s (without AD)	N/A	N/A	Came: 28.6%
					0.37 ± 0.10 (with AD)
Moore et al., (2017)	63 ± 11	23	4 F	Chronic	0.90 ± 0.40 m/s	N/A	N/A	Cane/other: 3 (13%), AFO Push Aequi: 4 (17%)
			19 M	(66 ± 48 months)
Naef et al., (2025)	63.9 ± 15.5	21	10 F	Subacute	>0.8 m/s (76.1 %)	N/A	16 L	Rollator: 1 (4.76%), Dropped foot stimulator: 1 (4.76%), Foot orthoses: 3 (14.29%)
			11 M	(5.19 ± 10.73 months)	0.4–0.8 m/s (19.1 %)		5 R
					<0.4 m/s (4.8 %)
Punt et al., (2014)	61.8 ± 8.8	33	16 F	Chronic	0.88 m/s (mean 6MWT)	3–5	N/A	N/A
			17 M	(5.6 ± 3.8 years)
Revi et al., (2024)	61±12	8	8 M	Chronic	0.93 ± 0.33 m/s	N/A	4 L	N/A
				(5.4 ± 2.5 years)			4 R
Schwarz et al., (2023)	62	28	9 F	Chronic	1.03 m/s (mean 10MWT)	N/A	15 L	AD: 9 (32%)
			19 M	(63.71 months)			13 R	AFO: 4 (14%)
Trojaniello et al., (2015)	58.6 ± 12.1	10	2 F	N/A	0.61 ± 0.24 m/s	2026-05-02	N/A	6 (60%)
			8 M
Wüest et al., (2016)	64.7 ± 9.2	14	2 F	N/A	0.57 ± 0.17 m/s	N/A	6 L	5 (35.7%)
			12 M				8 R
Post stroke phases = Acute (1–7 days), Subacute (7 days–6 months), Chronic (>6 months); Age, time since stroke and gait speed data are presented as Mean ± SD (standard deviation); n = sample size; R = right hemisphere; L = left hemisphere; AD = assistive device; CVA = cerebrovascular accident (stroke); CA = community ambulators; HA = Household ambulators; AFO = ankle-foot orthosis; Rollator = fou…

## Sheet: Protocol design
Author (Year)	Wearable	Sensor numbers and placement	Outcomes	Gait protocol	Time interval	Absolute indexes	Relative		Reference instrument	Absolute indexes
							indexes
Contreras et al., (2024)	One Stop	2 smartphones	Speed, cadence, step length, stride length, single stance time, swing time, double support	SGS					Optical motion system (Vicon Systems)	LoA
		Anterolateral thighs.		2MWT
				Treadmill
De Miguel-Fernández et al., (2023)	BNO055, Bosch	2 IMUs	Speed, stride time, stance time, swing time	SGS					Optical motion system	MAE,
		Shanks, near the ankle		5MWT
				Treadmill
Desai et al., (2023)	APDM Opal IMUs	3 sensors	Speed, stride length, stance time, double support	SGS	1 week	SEM	ICC		Optical motion system (Vicon Systems)	LoA
		Secured at L3 and dorsal feet (bilateral, around each shoe)		5MWT		MDC
				Treadmill
Ensink et al., (2023)	MTw Awinda, Xsens	4 IMUs	Speed, stride length, stride time	SGS					Optical motion system (Vicon Systems)	SD
		Dorsal feet, sternum, lower back (L4/5)		2MWT
				Treadmill
Hendriks et al., (2022)	Shimmer®3 IMUs	2 Sensors	Cadence, stride length	SGS					Video camara
		Bilateral lateral malleolus (ankles)		4 trials
				10-m walkway
Huber et al., (2022)	Garmin Forerunner 35	1 sensor	Cadence, step length	SGS	Within-Session	SDC	ICC3,k
		Non-dominant wrist; ankle (sensor placement ambiguous)		Outdoor test	2 trials
				1-km track
Lanotte et al., (2024)	Bionic Pro and SageMotion	2 IMUs on left and right lower legs (shanks)	Step time, single stance time, swing time, double support	SGS, FGS					Electronic walkway	LoA
				6 trials					(GaitRite)
				10-m walkway
Lefeber et al., (2019)	Physilog4 Silver 10D	2 Sensors	Speed, cadence, stride length, stride time, stance time, swing time, double support	SGS	Within-session	SEM	ICC3,1		Optical motion system (Vicon Systems)	LoA
		Dorsal shoe, 1 sensor per foot		10 trials	20 minutes	SDC
				12-m walkway
Marsan et al., (2026)	REEV Sense IMU	2 Sensor	Swing time, stride time, double support time, cadence, stride length, speed	10 m walkway, self‑selected speed, up to 3 round trips					Optical Motion Capture (OMC)	MRE% Bias% LoA%
		Foot‑mounted on each shoe
Moore et al., (2017)	AX3, Axivity	1 Sensor	Step length, step time, stance time, swing time	SGS	1 week	LoA	ICC		Electronic walkway	LoA
		L5		2MWT					(GaitRite)
				25-m track
Naef et al., (2025)	Physilog 5	2 Sensors	Speed, cadence, stride length	FGS	Within-session	SD	ICCA,1
		One sensor per shoe, over the shoelaces		4 trials	Supervised vs non supervised		ICCC,1
				10-m walkway			ICC2,1
Punt et al., (2014)	FESTA	1 Sensor	Cadence, step length	3-GS	2 days - 2 weeks	SEM, MDC95	ICC3,1		Video Camera	MRRSE (%)
		Around posterior waist, between posterior superior iliac spines		2MWT
				Treadmill
Revi et al., (2021)	MTw Awinda, Xsens	2 IMUs	Speed, stride time, stride length	SGS					Optical motion system (Qualisys system)	MAE
		One IMU per thigh.		6MWT						RMSE
				26.6-m track
Schwarz et al., (2023)	Xsens MVN awinda	17 sensors	Speed, step length, swing time, stance time	SGS 6 trials	Within-session	SEM, MDC95	ICC2,1
				10-m walkway	30 minutes
				6MWT
Trojaniello et al., (2015)	OpalTM, APDM	1 sensor	Step time, stride time, stance time, swing time	SGS					Electronic walkway	MAE
		Lumbar, L4–S2.		1MWT					(GaitRite)	MAE%
				12-m walkway
Wüest et al., (2016)	Physilog	8 sensors	Speed, cadence, stride length	FGS	Within-session	SEM
		each wrist, each shank, trunk, each foot, lumbar 3		3 trials mTUG	15 minutes	SDD, LoA	ICC1,k
				7-m distance
1MWT: 1-minute walking test; 2MWT: 2-minute walking test; 5MWT: 5-minute walking test; 6MWT: 6-minute walking test; mTUG: modified timed up & go test; CV: Coefficient of variation; MD: Mean difference; MAE: Mean absolute error; MRRSE: Mean relative root square error; RMSE: Root Mean Square Error; ICC: Intraclass correlation coefficient; CCC: Lin’s concordance correlation coefficients; SGS: Self-s…

## Sheet: Validity_Speed
Author (Year)	Outcomes	Mean wearable	Mean gold standard	Units	Mean BIAS (wearable - gold)	ICC	Mean Absolute Error Or Deviation	SEM	SD	MDC	LoA Inf	LoA Sup	LoA	SEM%	SD%	MDC%	LoA Inf%	LoA Sup%	LoA	MRRSE (%)	MRRSE (units)	MAE(%)
Contreras et al., (2024) (with an assistive device)	Speed	0.65	0.49	m/s	0.16			0.0829768	0.117347	0.23			0.23	14.5573	20.5872	40.3509			40.3509
Contreras et al., (2024) (without anassistive device)	Speed	0.98	0.86	m/s	0.12			0.0541153	0.0765306	0.15			0.15	5.8821	8.31854	16.3043			16.3043
Lefeber et al., (2019) Paretic side	Speed	0.73	0.72	m/s	0.002			0.036618	0.0517857	0.1015	-0.099	0.104	0.1015	5.05076	7.14286	14			14
Lefeber et al., (2019) Non paretic side	Speed	0.77	0.77	m/s	0.003			0.0185796	0.0262755	0.0515	-0.049	0.054	0.0515	2.41293	3.4124	6.68831			6.68831
De Miguel-Fernández et al. (2023)	Speed			m/s			0.07	0.0618718	0.0875	0.1715			0.1715									0.07
Desai et al. (2023)	Speed	0.36	0.4	m/s	-0.04	0.96
Moore et al., (2017)	Speed		1.08	m/s		0.744		0.0185796	0.0262755	0.0515	-0.043	0.06	0.0515
Revi et al., (2021) Paretic side	Speed			m/s	0.002	0.995	0.037	0.0282843	0.04	0.0784			0.0784								0.04
Revi et al., (2021) Non paretic side	Speed			m/s	0.003	0.997	0.023	0.0212132	0.03	0.0588			0.0588								0.03
Ensink et al., (2023)	Speed	0.62	0.62	m/s	0			0.0212132	0.03	0.0588			0.0588	3.42148	4.83871	9.48387			9.48387
Marsan et al., (2026) (without anassistive device)	Speed	0.8	0.82	m/s	-0.02		0.98						0.080352						9.92
Marsan et al., (2026) (with an assistive device)	Speed	0.37	0.4	m/s	-0.03		0.9						0.0901285						23.41

## Sheet: Validity_Cadence
Author (Year)	Outcomes	Mean wearable	Mean gold standard	Units	Mean BIAS (wearable - gold)	ICC	Mean Absolute Error Or Deviation	SEM	SD	MDC	LoA Inf	LoA Sup	LoA	SEM%	SD%	MDC%	LoA Inf%	LoA Sup%	LoA	MRRSE (%)	MRRSE (units)
Contreras et al., (2024) (with an assistive device)	Cadence	83.9	84	Step/min	-0.1			0.562799	0.795918	1.56			1.56	0.670398	0.948086	1.85825			1.85825
Contreras et al., (2024) (without anassistive device)	Cadence	105.42	105.42	Step/min	0			0.681853	0.964286	1.89			1.89	0.646797	0.914709	1.79283			1.79283
Lefeber et al., (2019) Paretic side	Cadence	95.43	95.9	Step/min	-0.467			1.15951	1.6398	3.214	-3.681	2.747	3.214	1.21205	1.7141	3.35964			3.35964
Lefeber et al., (2019) Non paretic side	Cadence	92.6	92.9	Step/min	-0.341			1.01899	1.44107	2.8245	-3.3	2.349	2.8245	1.09864	1.55372	3.04528			3.04528
Punt et al. (2014) Comfortable Speed -15%	Step count	135	129	Steps en 90 s
Punt et al. (2014) Comfortable Speed	Step count	141	138	Steps en 90 s
Punt et al. (2014) Comfortable Speed +15%	Step count	146	145	Steps en 90 s
Punt et al. (2014) Comfortable Speed -15%	Cadence	90	86	Steps/min	4	0.841		3.6911	5.22	10.2312			10.2312	4.10122	5.8	11.368			11.368	5.8	5.22
Punt et al. (2014) Comfortable Speed	Cadence	94	92	Steps/min	2	0.91		2.32638	3.29	6.4484			6.4484	2.47487	3.5	6.86			6.86	3.5	3.29
Punt et al. (2014) Comfortable Speed +15%	Cadence	97.3333	96.6667	Steps/min	0.666667	0.964		2.34005	3.30933	6.48629			6.48629	2.40416	3.4	6.664			6.664	3.4	3.30933
Punt et al. (2014) Comfortable Speed -15%	Step Length	0.43	0.45	m	-0.02	0.964		0.0276691	0.03913	0.0766948			0.0766948	6.43467	9.1	17.836			17.836	9.1	0.03913
Punt et al. (2014) Comfortable Speed	Step Length	0.48	0.5	m	-0.02	0.964		0.0210435	0.02976	0.0583296			0.0583296	4.38406	6.2	12.152			12.152	6.2	0.02976
Punt et al. (2014) Comfortable Speed +15%	Step Length	0.52	0.54	m	-0.02	0.971		0.0194879	0.02756	0.0540176			0.0540176	3.74767	5.3	10.388			10.388	5.3	0.02756
Marsan et al., (2026) (without anassistive device)	Cadence	47.38	47.21	Strides/min	0.17	0.99							2.19449						4.64
Marsan et al., (2026) (with an assistive device)	Cadence	35.86	35.64	Strides/min	0.22	0.98							1.63377						4.57

## Sheet: Validity_Step length
Author (Year)	Outcomes	Mean wearable	Mean gold standard	Units	Mean BIAS (wearable - gold)	ICC	Mean Absolute Error Or Deviation	SEM	SD	MDC	LoA Inf	LoA Sup	LoA	SEM%	SD%	MDC%	LoA Inf%	LoA Sup%	LoA
Contreras et al., (2024) (with an assistive device) -L	Step length	0.45	0.35	m	0.1	0.64		0.0721538	0.102041	0.2			0.2	18.0384	25.5102	50			50
Contreras et al., (2024) (with an assistive device) -R	Step length	0.47	0.37	m	0.1	0.65		0.0649384	0.0918367	0.18			0.18	15.4615	21.8659	42.8571			42.8571
Contreras et al., (2024) (without anassistive device)-L	Step length	0.45	0.38	m	0.07	0.89		0.0324692	0.0459184	0.09			0.09	7.8239	11.0647	21.6867			21.6867
Contreras et al., (2024) (without anassistive device)-R	Step length	0.48	0.38	m	0.1	0.88		0.0396846	0.0561224	0.11			0.11	9.22897	13.0517	25.5814			25.5814
Contreras et al., (2024) (with an assistive device)	Step length	0.46	0.36	m	0.1	0.645		0.0685461	0.0969388	0.19			0.19	16.75	23.688	46.4286			46.4286
Contreras et al., (2024) (without anassistive device)	Step length	0.465	0.38	m	0.085	0.885		0.0360769	0.0510204	0.1			0.1	8.52643	12.0582	23.6341			23.6341
Moore et al., (2017)	Step length		0.65	m		-0.411		0.107329	0.151786	0.2975	-0.035	0.56	0.2975

## Sheet: Validity_Stride Length
Author (Year)	Outcomes	Mean wearable	Mean gold standard	Units	Mean BIAS (wearable - gold)	ICC	Mean Absolute Error Or Deviation	SEM	SD	MDC	LoA Inf	LoA Sup	LoA	SEM%	SD%	MDC%	LoA Inf%	LoA Sup%	LoA
Contreras et al., (2024) (with an assistive device)	Stride length	0.93	0.73	m	0.2			0.111838	0.158163	0.31			0.31	13.4745	19.0558	37.3494			37.3494
Contreras et al., (2024) (without anassistive device)	Stride length	1.12	0.96	m	0.16			0.0541153	0.0765306	0.15			0.15	5.2034	7.35871	14.4231			14.4231
Lefeber et al., (2019) Paretic side	Stride Lenght	0.94	0.93	m	0.007			0.0416688	0.0589286	0.1155	-0.109	0.122	0.1155	4.45656	6.30252	12.3529			12.3529
Lefeber et al., (2019) Non paretic side	Stride Lenght	0.89	0.9	m	-0.004			0.0155131	0.0219388	0.043	-0.047	0.039	0.043	1.7333	2.45126	4.80447			4.80447
De Miguel-Fernández et al. (2023) Paretic side	Stride Lenght	0.472	0.483	m	-0.011		0.037	0.0327037	0.04625	0.09065			0.09065	6.84894	9.68586	18.9843			18.9843
De Miguel-Fernández et al. (2023) Non paretic side	Stride Lenght	0.465	0.47	m	-0.004		0.035	0.0309359	0.04375	0.08575			0.08575	6.61731	9.35829	18.3422			18.3422
Desai et al. (2023) Paretic side	Stride Lenght	0.57	0.45	m	0.12	0.93
Desai et al. (2023) Non paretic side	Stride Lenght	0.59	0.61	m	-0.02	0.96
Revi et al., (2021) Paretic side	Stride length			m	0.002	0.986	0.037	0.0353553	0.05	0.098			0.098									0.05
Revi et al., (2021) Non paretic side	Stride length			m	0.003	0.992	0.028	0.026163	0.037	0.07252			0.07252									0.037
Ensink et al., (2023)	Stride length	0.78	0.78	m	0			0.0424264	0.06	0.1176			0.1176	5.43928	7.69231	15.0769			15.0769
Marsan et al., (2026) (without anassistive device)	Stride length	0.99	1.03	m	-0.04	0.93							0.096354						9.54
Marsan et al., (2026) (with an assistive device)	Stride length	0.62	0.66	m	-0.04	0.76							0.118848						18.57

## Sheet: Validity_Step Time
Author (Year)	Outcomes	Mean wearable	Mean gold standard	Units	Mean BIAS (wearable - gold)	ICC	Mean Absolute Error Or Deviation	SEM	SD	MDC	LoA Inf	LoA Sup	LoA	SEM%	SD%	MDC%	LoA Inf%	LoA Sup%	LoA
Lanotte et al., (2024)	Step Time			s	0.001	0.953				0.36			0.36
Moore et al., (2017)	Step time		0.6	s		0.797		0.0754007	0.106633	0.209	-0.038	0.38	0.209
Trojaniello et al., (2015) Paretic side	Step time	0.67		s			0.09	0.0795495	0.1125	0.2205			0.2205	11.8731	16.791	32.9104		0.2205	32.9104			13
Trojaniello et al., (2015) Non paretic side	Step time	0.67		s			0.089	0.0786656	0.11125	0.21805			0.21805	11.7411	16.6045	32.5448		0.21805	32.5448			13

## Sheet: Validity_Stride Time
Author (Year)	Outcomes	Mean wearable	Mean gold standard	Units	Mean BIAS (wearable - gold)	ICC	Mean Absolute Error Or Deviation	SEM	SD	MDC	LoA Inf	LoA Sup	LoA	SEM%	SD%	MDC%	LoA Inf%	LoA Sup%	LoA
De Miguel-Fernández et al. (2023) Paretic side	Stride Time	1.62	1.62	s	0		0.039	0.0344715	0.04875	0.09555			0.09555	2.12787	3.00926	5.89815			5.89815
De Miguel-Fernández et al. (2023) Non paretic side	Stride Time	1.62	1.62	s	0		0.015	0.0132583	0.01875	0.03675			0.03675	0.818411	1.15741	2.26852			2.26852
Lanotte et al., (2024)	Stride Time			s	-0.003	0.979				0.397			0.397
Trojaniello et al., (2015) Paretic side	Stride time	1.35		s			0.069	0.060988	0.08625	0.16905			0.16905	4.51763	6.38889	12.5222		0.16905	12.5222			5
Trojaniello et al., (2015) Non paretic side	Stride time	1.35		s			0.026	0.022981	0.0325	0.0637			0.0637	1.70229	2.40741	4.71852		0.0637	4.71852			2
Ensink et al., (2023)	Stride time	1.42	1.42	s	0			0.0282843	0.04	0.0784			0.0784	1.99185	2.8169	5.52113			5.52113
Marsan et al., (2026) (without anassistive device)	Stride length	1.29	1.3	s	-0.01	0.98							0.0863765						6.67
Marsan et al., (2026) (with an assistive device)	Stride length	1.68	1.69	s	-0.01	0.95							0.110705						6.57

## Sheet: Validity_Stance Time
Author (Year)	Outcomes	Mean wearable	Mean gold standard	Units	Mean BIAS (wearable - gold)	ICC	Mean Absolute Error Or Deviation	SEM	SD	MDC	LoA Inf	LoA Sup	LoA	SEM%	SD%	MDC%	LoA Inf%	LoA Sup%	LoA	Gait Cycle (s)	Mean BIAS (wearable - gold)	LoA (s)
Lefeber et al., (2019) Paretic side	Stance Time	61.84	63.57	%	-1.723			2.02734	2.86709	5.6195	-7.343	3.896	5.6195	3.23314	4.57235	8.96181			8.96181	1.34	-0.0230882	0.0753013
Lefeber et al., (2019) Non paretic side	Stance Time	67.08	70.05	%	-2.962			4.7856	6.76786	13.265	-16.227	10.303	13.265	6.97965	9.87072	19.3466			19.3466	1.4	-0.041468	0.18571
De Miguel-Fernández et al. (2023) Paretic side	Stance Time	70.12	71.22	%	-1.1		2.602	2.29986	3.2525	6.3749			6.3749	3.25437	4.60238	9.02066			9.02066
De Miguel-Fernández et al. (2023) Non paretic side	Stance Time	74.03	76.55	%	-2.52		2.816	2.48902	3.52	6.8992			6.8992	3.3059	4.67526	9.1635			9.1635
Desai et al. (2023) Paretic side	Stance Time	64.43	70.14	%	-5.71		0.56
Desai et al. (2023) Non paretic side	Stance Time	72.37	75.8	%	-3.43		0.75
Lanotte et al., (2024)	Stance Time			s	-0.076	0.958				0.524			0.524
Moore et al., (2017)	Stance time		0.742	s		0.758		0.0198423	0.0280612	0.055	-0.06	0.05	0.055
Trojaniello et al., (2015) Paretic side	Stance time	0.94		s			0.133	0.117557	0.16625	0.32585			0.32585	12.506	17.6862	34.6649		0.32585	34.6649			14
Trojaniello et al., (2015) Non paretic side	Stance time	0.94		s			0.094	0.083085	0.1175	0.2303			0.2303	8.83883	12.5	24.5		0.2303	24.5			10
Marsan et al., (2026) (without anassistive device) Paretic side	Stance time	0.82	0.85	s	-0.03	0.96							0.085671						10.26
Marsan et al., (2026) (without anassistive device) Non paretic side	Stance time	0.95	0.95	s	0	0.99							0.071725						7.55
Marsan et al., (2026) (with an assistive device) Paretic side	Stance time	1.2	1.23	s	-0.03	0.96							0.103761						8.54
Marsan et al., (2026) (with an assistive device) Non paretic side	Stance time	1.25	1.23	s	0.02	0.96							0.114452						9.23

## Sheet: Validity_Swing Time
Author (Year)	Outcomes	Mean wearable	Mean gold standard	Units	Mean BIAS (wearable - gold)	ICC	Mean Absolute Error Or Deviation	SEM	SD	MDC	LoA Inf	LoA Sup	LoA	SEM%	SD%	MDC%	LoA Inf%	LoA Sup%	LoA	Gait Cycle (s)	Mean BIAS (wearable - gold)	LoA (s)
Contreras et al., (2024) (with an assistive device) -L	Swing Time	31.9	30.4	%	1.5	0.56		2.61557	3.69898	7.25			7.25	8.3967	11.8747	23.2745			23.2745
Contreras et al., (2024) (with an assistive device) -R	Swing Time	31.8	31.3	%	0.5	0.67		2.05999	2.91327	5.71			5.71	6.52929	9.2338	18.0983			18.0983
Contreras et al., (2024) (without anassistive device)-L	Swing Time	35.5	34.9	%	0.6	0.86		1.84353	2.60714	5.11			5.11	5.2373	7.40666	14.517			14.517
Contreras et al., (2024) (without anassistive device)-R	Swing Time	33.8	34.6	%	-0.8	0.82		1.21218	1.71429	3.36			3.36	3.54439	5.01253	9.82456			9.82456
Contreras et al., (2024) (with an assistive device)	Swing Time	31.85	30.85	%	1	0.615		2.33778	3.30612	6.48			6.48	7.463	10.5543	20.6864			20.6864
Contreras et al., (2024) (without anassistive device)	Swing Time	34.65	34.75	%	-0.1	0.84		1.52786	2.16071	4.235			4.235	4.39085	6.20959	12.1708			12.1708
Lefeber et al., (2019) Paretic side	Swing Time	38.16	36.43	%	1.723			2.02734	2.86709	5.6195	-7.343	3.896	5.6195	5.43596	7.6876	15.0677			15.0677	1.34	0.0230882	0.0753013
Lefeber et al., (2019) Non paretic side	Swing Time	32.92	29.95	%	2.962			4.7856	6.76786	13.265	-16.227	10.303	13.265	15.2238	21.5297	42.1982			42.1982	1.4	0.041468	0.18571
De Miguel-Fernández et al. (2023) Paretic side	Swing Time	29.81	28.75	%	1.05		2.485	2.19645	3.10625	6.08825			6.08825	7.50154	10.6088	20.7932			20.7932
De Miguel-Fernández et al. (2023) Non paretic side	Swing Time	25.97	23.45	%	2.52		2.816	2.48902	3.52	6.8992			6.8992	10.0729	14.2452	27.9207			27.9207
Lanotte et al., (2024)	Swing Time			s	0.069	0.41				0.453			0.453
Moore et al., (2017)	Swing time		0.486	s		0.431		0.0759418	0.107398	0.2105	-0.021	0.4	0.2105
Trojaniello et al., (2015) Paretic side	Swing time	0.41		s			0.132	0.116673	0.165	0.3234			0.3234	28.4567	40.2439	78.878		0.3234	78.878			32
Trojaniello et al., (2015) Non paretic side	Swing time	0.41		s			0.0943	0.0833502	0.117875	0.231035			0.231035	20.3293	28.75	56.35		0.231035	56.35			23
Marsan et al., (2026) (without anassistive device) Paretic side	Swing time	0.47	0.44	s	0.03	0.95							0.059605						13.1
Marsan et al., (2026) (without anassistive device) Non paretic side	Swing time	0.36	0.37	s	-0.01	0.79							0.0406975						11.15
Marsan et al., (2026) (with an assistive device) Paretic side	Swing time	0.46	0.48	s	-0.02	0.88							0.0846						18
Marsan et al., (2026) (with an assistive device) Non paretic side	Swing time	0.44	0.45	s	-0.01	17.57							0.0039605						0.89

[truncated: 9 more sheets: Validity_Double Support, Reliability_Speed, Reliability_Cadence, Reliability_Step length, Reliability_Strid length, Reliability_Step time, Reliability_Stance Time, Reliability_Swing Time, Reliability_Double support]
