# Supplementary material for: Concurrent Validity and Reliability of Inertial Sensor-Based Wearables for Quantifying Spatial–Temporal Gait Parameters After Stroke: A Systematic Review
Source: Brain Sci. 2026 Jun 24;16(7):662. doi: 10.3390/brainsci16070662 (PMC13407008; doi:10.3390/brainsci16070662)
Supplement: Supplementary file 1 [file brainsci-16-00662-s001.zip › brainsci-4338071-supplementary/S4. Quality and Risk of Bias Analyses.xlsx]

## Sheet: Validity
Modified COSMIN criteria used for Risk of Bias Assessment: Validity	Contreras et al. (2024)	De Miguel-Fernández et al. (2023)	Desai et al. (2023)	Ensink et al., (2023)	Hendriks et al. (2022)	Lanotte et al., (2024)	Lefeber et al. (2019)	Moore et al. (2017)	Punt et al. (2014)	Revi et al. (2021)	Trojaniello et al. (2015)	Marsan et al. (2026)
	One Stop	BNO055, Bosch	APDM Opal IMUs	MTw Awinda, Xsens	Shimmer®3 IMUs	Bionic Pro and SageMotion	Physilog4 Silver 10D	AX3, Axivity	FESTA	MTw Awinda, Xsens	OpalTM, APDM	REEV Sense IMU
Sample (N)	15	6	23	10	11	39	25	23	33	8	10	14
1. Was the percentage of missing device data given?	Good	Good	Good	Good	Very Good	Very Good	Very Good	Very Good	Good	Good	Very Good	Poor
2. Was there a description of how missing data were handled?	Fair	Fair	Fair	Fair	Very Good	Very Good	Very Good	Very Good	Fair	Fair	Very Good	Fair
3. Was the sample size included in the analysis adequate?	Poor	Poor	Poor	Poor	Poor	Fair	Poor	Poor	Fair	Poor	Poor	Poor
4. Can the criterion used or employed be considered as a reasonable ‘gold standard’?	Very Good	Very Good	Very Good	Very Good	Very Good	Very Good	Very Good	Very Good	Very Good	Very Good	Very Good	Very Good
5. Were there any other important flaws in the design or statistical methods of the study?	Very Good	Very Good	Very Good	Very Good	Very Good	Very Good	Very Good	Very Good	Very Good	Very Good	Very Good	Good
6. For continuous scores: Were percent differences or BA plots or MAPE calculated?	Very Good	Very Good	Very Good	Very Good	Poor	Very Good	Very Good	Very Good	Very Good	Very Good	Very Good	Very Good
7. For continuous scores: Was an intraclass correlation coefficient (ICC) calculated?	Good	Very Good	Very Good	Poor	Fair	Good	Very Good	Good	Very Good	Very Good	Poor	Very Good

## Sheet: Reliability
Modified COSMIN criteria used for Risk of Bias Assessment: Reliability	Desai et al. (2023)	Huber et al. (2022)	Lefeber et al. (2019)	Moore et al (2017)	Naef et al. (2025)	Punt et al. (2014)	Schwarz et al. (2023)	Wüest et al. (2016)
	APDM Opal IMUs	Garmin Forerunner 35	Physilog4 Silver 10D	AX3, Axivity	Physilog 5	FESTA	Xsens MVN awinda	Physilog
Sample N	23	20	25	23	21	33	28	14
Statistical methods	ICC	ICC3,k	ICC3,1	ICC	ICCA,1 ICCC,1 ICC2,1	ICC3,1	ICC2,1	ICC1,k
Results	ICC = 0.96-0.99 (4 spatiotemporal parameters)	ICC = 0.95–0.98 (2 spatiotemporal parameters)	ICC = 0.55-0.98 (7 spatiotemporal parameters)	ICC = 0.42–0.86 (5 spatiotemporal parameters)	ICC = 0.88–0.90 (3 spatiotemporal parameters)	ICC = 0.88–0.97 (2 spatiotemporal parameters)	ICC = 0.46 - 0.99	ICC = 0.96-0.99
1 Was the percentage of missing device data given?	Good	Excelent	Excelent	Excelent	Good	Excelent	Excelent	Good
2 Was there a description of how missing data were handled?	Fair	Excelent	Excelent	Excelent	Excelent	Excelent	Excelent	Fair
3 Was the sample size included in the analysis adequate?	Poor	Poor	Poor	Poor	Poor	Fair	Poor	Poor
4 Were there any other important flaws in the design or statistical methods of the study?	Excelent	Excelent	Excelent	Excelent	Excelent	Excelent	Excelent	Excelent
5 For continuous scores: Was an intraclass correlation coefficient (ICC) calculated?	Good	Excelent	Excelent	Good	Excelent	Excelent	Excelent	Excelent
